# Supplementary material for: Alternative mRNA Splicing Controls the Functions of the Histone H3K27 Demethylase UTX/KDM6A
Source: Cancers (Basel). 2023 Jun 8;15(12):3117. doi: 10.3390/cancers15123117 (PMC10296593; doi:10.3390/cancers15123117)
Supplement: Supplementary file 1 [file cancers-15-03117-s001.zip]

Archive with 4 entries (4 files):
- Supp Figures - revised.pptx
- Table S1 primer - revised.xlsx
- Table S2 - revised.xlsx
- Table S3 gCR - revised.xlsx
