# Supplementary material for: Alternative mRNA Splicing Controls the Functions of the Histone H3K27 Demethylase UTX/KDM6A
Source: Cancers (Basel). 2023 Jun 8;15(12):3117. doi: 10.3390/cancers15123117 (PMC10296593; doi:10.3390/cancers15123117)
Supplement: Supplementary file 1 [file cancers-15-03117-s001.zip › Table S1 primer - revised.xlsx]

## Sheet: Table S1
Table S1. The list of Nanopore sequencing primers
name	sequence
NP_UTX_5UTR-F	TTTCTGTTGGTGCTGATATTGCCCATGAAATCCTGCGGAGTG
NP_UTX_3UTR-R	ACTTGCCTGTCGCTCTATCTTCCCAGCAGCCTTACGAGATAGC
NP_UTX_ex17F	TTTCTGTTGGTGCTGATATTGCGGAGTTGCACAGGTACGATC
NP_UTX_ex17R	ACTTGCCTGTCGCTCTATCTTCGTAGGCAGTGATGAGTCAGC
NP_UTX_ex12F	TTTCTGTTGGTGCTGATATTGCCCTCAGGATGCCATTAAATGC
