# Supplementary material for: Alternative mRNA Splicing Controls the Functions of the Histone H3K27 Demethylase UTX/KDM6A
Source: Cancers (Basel). 2023 Jun 8;15(12):3117. doi: 10.3390/cancers15123117 (PMC10296593; doi:10.3390/cancers15123117)
Supplement: Supplementary file 1 [file cancers-15-03117-s001.zip › Table S3 gCR - revised.xlsx]

## Sheet: Tabelle1
Table S3. Differential peaks of UTX isoforms
Gene Name	Gene Type	Chr	Start	End	Nearest Refseq	Annotation
strong downregulated (FC ≤ -4)
PF4V1	protein-coding	chr4	73856499	73857062	NM_002620	Intergenic	Specific to long isoform
GLUD2	protein-coding	chrX	121000000	121000000	NM_012084	Intergenic	Specific to long isoform
PAX9	protein-coding	chr14	36701018	36701581	NM_006194	intron
FOXO3	protein-coding	chr6	109000000	109000000	NM_001455	intron
TTC1	protein-coding	chr5	160000000	160000000	NM_003314	promoter-TSS	Specific to long isoform
KCNMB2-AS1	ncRNA	chr3	179000000	179000000	NR_126560	intron
LINC02530	ncRNA	chr6	12483572	12484135	NR_149140	Intergenic
PTPRS	protein-coding	chr19	5309054	5309617	NM_002850	intron
SHISA9	protein-coding	chr16	13307160	13307723	NM_001145204	Intergenic
PRDX1	protein-coding	chr1	45521877	45522440	NM_002574	promoter-TSS
MSRB3	protein-coding	chr12	65363934	65364497	NM_198080	intron	Specific to long isoform
RNF43	protein-coding	chr17	58391369	58391932	NM_017763	intron
mild upregulated (2 < FC < 4)
ATXN1	protein-coding	chr6	16752353	16752917	NR_152113	intron
TNFSF4	protein-coding	chr1	173329740	173330304	NM_003326	intron
SBF2-AS1	ncRNA	chr11	9741178	9741742	NR_036485	intron
NFASC	protein-coding	chr1	204777416	204777980	NM_001005389	Intergenic
ST7	protein-coding	chr7	117050078	117050642	NM_001369600	intron
TRPM6	protein-coding	chr9	74803916	74804480	NM_001177311	intron
RIC1	protein-coding	chr9	5621901	5622465	NM_001135920	Intergenic
TMTC1	protein-coding	chr12	29712710	29713274	NM_001193451	intron
SNORA86	snoRNA	chr10	32692088	32692652	NR_132768	intron
IER2	protein-coding	chr19	13167715	13167863	NM_004907	Intergenic
PIP5K1C	protein-coding	chr19	3670154	3670718	NM_001300849	intron
LINC01483	ncRNA	chr17	69574130	69574694	NR_109971	Intergenic
TNFSF4	protein-coding	chr1	173269353	173269917	NM_003326	intron
LHCGR	protein-coding	chr2	48715132	48715696	NM_000233	intron
		chr2	225334286	225334850	NM_001371273	Intergenic
ITPRIPL1	protein-coding	chr2	96329430	96329994	NM_178495	3'
SYT14	protein-coding	chr1	209895660	209896224	NR_027459	Intergenic
BAIAP3	protein-coding	chr16	1331645	1332209	NM_001199099	Intergenic
PGRMC2	protein-coding	chr4	128322982	128323546	NM_006320	Intergenic
RCC2	protein-coding	chr1	17475556	17476120	NM_018715	Intergenic
UNC13D	protein-coding	chr17	75832018	75832582	NM_199242	intron
DISC2	ncRNA	chr1	231819355	231819919	NR_002227	TTS
BCKDHB	protein-coding	chr6	80335155	80335719	NR_134945	intron
ARL14EPL	protein-coding	chr5	116031998	116032562	NM_001195581	Intergenic
DLG1	protein-coding	chr3	197317282	197317846	NM_001366203	Intergenic
MIR4465	ncRNA	chr6	140478710	140479274	NR_039675	Intergenic
APOBEC1	protein-coding	chr12	7605988	7606552	NM_005889	Intergenic
CD44	protein-coding	chr11	35144560	35145124	NM_001001392	intron
NR3C1	protein-coding	chr5	143554067	143554631	NM_001018074	Intergenic
PARVA	protein-coding	chr11	12397905	12398469	NM_018222	intron
SAP30BP	protein-coding	chr17	75679775	75680339	NM_013260	intron
FIGN	protein-coding	chr2	163667398	163667962	NM_001321825	intron
KHDC4	protein-coding	chr1	155934201	155934765	NM_014949	promoter-TSS
FLJ42969	ncRNA	chr8	101108447	101109011	NR_033962	Intergenic
FAM32A	protein-coding	chr19	16185044	16185608	NM_014077	promoter-TSS
PLAC4	ncRNA	chr21	41236201	41236765	NR_148920	intron
GALNTL6-AS1	ncRNA	chr4	172850805	172851369	NR_125894	intron
LMO7	protein-coding	chr13	75771721	75772285	NM_015842	intron
DPM1	protein-coding	chr20	50958406	50958970	NM_003859	promoter-TSS
TUT4	protein-coding	chr1	52574513	52575077	NM_001009881	Intergenic
NFKBIA	protein-coding	chr14	35356166	35356730	NM_020529	Intergenic
LINC01122	ncRNA	chr2	58734212	58734776	NR_033873	intron
MCF2L2	protein-coding	chr3	183370692	183371256	NM_015078	intron
WDR24	protein-coding	chr16	695621	696185	NM_032259	exon
BAG2	protein-coding	chr6	57172112	57172676	NM_004282	promoter-TSS
POLR3K	protein-coding	chr16	53428	53992	NM_016310	promoter-TSS
ZNHIT6	protein-coding	chr1	85850116	85850680	NM_017953	intron
SRL	protein-coding	chr16	4183017	4183581	NM_001098814	Intergenic
		chr2	234998469	234999033	NM_001371305	intron
TSSC4	protein-coding	chr11	2400251	2400815	NM_001297660	promoter-TSS
FAM83C	protein-coding	chr20	35318384	35318948	NM_178468	intron
SEC63	protein-coding	chr6	107958010	107958574	NM_007214	promoter-TSS
SMPD3	protein-coding	chr16	68448393	68448957	NM_018667	promoter-TSS
LINC00879	ncRNA	chr3	94619557	94620121	NR_015400	Intergenic
AGPAT2	protein-coding	chr9	136687396	136687960	NM_006412	promoter-TSS
LINC01014	ncRNA	chr3	178170588	178171152	NR_046786	Intergenic
PLA2G4E-AS1	ncRNA	chr15	41972412	41972976	NR_120334	promoter-TSS
LOC100129316	ncRNA	chr9	91070982	91071546	NR_033912	intron
LINC01546	ncRNA	chrX	3262800	3263364	NR_038428	Intergenic
SPATA4	protein-coding	chr4	176195287	176195851	NM_144644	promoter-TSS
COPS7B	protein-coding	chr2	231781222	231781786	NM_001369483	promoter-TSS
MEGF10	protein-coding	chr5	127206172	127206736	NM_001308119	Intergenic
SSH1	protein-coding	chr12	108854247	108854811	NM_001161330	intron
CEP170B	protein-coding	chr14	104864345	104864909	NM_001112726	promoter-TSS
GLRA1	protein-coding	chr5	151870683	151871247	NM_001292000	intron
LINC00316	ncRNA	chr21	45319663	45320227	NR_103811	Intergenic
TJP1	protein-coding	chr15	29924625	29925189	NM_001355012	intron
TBC1D22A	protein-coding	chr22	46773748	46774312	NM_001284305	5'
PDP2	protein-coding	chr16	66873181	66873745	NM_001329933	Intergenic
HIST1H2BE	protein-coding	chr6	26171663	26172227	NM_003523	TTS
AP1AR	protein-coding	chr4	112213762	112214326	NR_136622	Intergenic
ATP6V1A	protein-coding	chr3	113783367	113783931	NM_001690	intron
RCN3	protein-coding	chr19	49533454	49534018	NM_020650	intron
KIF21A	protein-coding	chr12	39229943	39230507	NM_001173463	Intergenic
EMP1	protein-coding	chr12	13206147	13206711	NM_001423	intron
LINC01753	ncRNA	chr1	55827205	55827769	NR_147162	Intergenic
GUSBP1	pseudo	chr5	21340103	21340667	NR_027028	Intergenic
INIP	protein-coding	chr9	112717802	112718366	NR_138056	promoter-TSS
ARF6	protein-coding	chr14	49911481	49912045	NM_001663	Intergenic
ERCC6L2	protein-coding	chr9	95756834	95757398	NM_020207	Intergenic
PTCSC3	ncRNA	chr14	36129188	36129752	NR_049735	intron
RDH12	protein-coding	chr14	67700548	67701112	NM_152443	Intergenic
RAPGEF4	protein-coding	chr2	172836237	172836801	NM_001100397	intron
WFIKKN1	protein-coding	chr16	622126	622690	NM_053284	intron
MIR4452	ncRNA	chr4	86557059	86557623	NR_039657	Intergenic
ERGIC2	protein-coding	chr12	29381063	29381627	NM_016570	promoter-TSS
WNT16	protein-coding	chr7	121288809	121289373	NM_016087	intron
SNORD93	snoRNA	chr7	22858703	22859267	NR_003075	intron
LINC00332	ncRNA	chr13	40131201	40131765	NR_046870	Intergenic
FGF4	protein-coding	chr11	69744377	69744941	NM_002007	Intergenic
RDX	protein-coding	chr11	110296651	110297215	NM_002906	promoter-TSS
ADCY10	protein-coding	chr1	167819939	167820503	NM_018417	intron
CDK5RAP3	protein-coding	chr17	47970766	47971330	NM_176096	promoter-TSS
NRAP	protein-coding	chr10	113665835	113666399	NM_001261463	Intergenic
LOC100130370	protein-coding	chr17	81365428	81365992	NM_001347841	Intergenic
LINC00676	ncRNA	chr13	109646998	109647562	NR_103846	Intergenic
PDLIM2	protein-coding	chr8	22581891	22582455	NM_198042	intron
LINC01847	ncRNA	chr5	159752508	159753072	NR_109891	Intergenic
SYT1	protein-coding	chr12	78704028	78704592	NM_001135805	Intergenic
MIR4492	ncRNA	chr11	118929170	118929734	NR_039713	Intergenic
LINC01271	ncRNA	chr20	50321181	50321745	NR_109950	promoter-TSS
LOC100129917	ncRNA	chr4	781891	782455	NR_036512	promoter-TSS
WIPF2	protein-coding	chr17	40251486	40252050	NM_133264	intron
PAX9	protein-coding	chr14	36690532	36691096	NM_006194	intron
SULT2B1	protein-coding	chr19	48553809	48554373	NM_177973	intron
LOC105379143	ncRNA	chr5	119037441	119038005	NR_134249	promoter-TSS
PDCD4	protein-coding	chr10	110872119	110872683	NM_014456	intron
CDC7	protein-coding	chr1	91611273	91611837	NM_001134420	Intergenic
CEP126	protein-coding	chr11	101914810	101915374	NM_020802	promoter-TSS
GPC5-AS1	ncRNA	chr13	92838709	92839273	NR_046520	intron
CRAT37	ncRNA	chr15	91456012	91456576	NR_110106	Intergenic
PDGFC	protein-coding	chr4	156949414	156949978	NR_036641	intron
LOC105369747	ncRNA	chr12	47276671	47277235	NR_135024	Intergenic
COL16A1	protein-coding	chr1	31712540	31713104	NM_001856	Intergenic
RFPL4B	protein-coding	chr6	112639451	112640015	NM_001013734	Intergenic
SESN3	protein-coding	chr11	95244978	95245542	NM_001271594	Intergenic
RAP2C	protein-coding	chrX	132217337	132217901	NM_021183	promoter-TSS
MID1	protein-coding	chrX	10921999	10922563	NM_033290	Intergenic
TNRC6B	protein-coding	chr22	40258437	40259001	NM_001162501	intron
TFAP2A-AS2	ncRNA	chr6	10276054	10276618	NR_145448	Intergenic
MIR11401	ncRNA	chr16	87853807	87853955	NR_162122	promoter-TSS
MTNR1B	protein-coding	chr11	93000512	93001076	NM_005959	Intergenic
LINC02526	ncRNA	chr6	106691999	106692563	NR_149100	Intergenic
WDR27	protein-coding	chr6	169689129	169689693	NM_001350623	intron
MAFA-AS1	ncRNA	chr8	143398744	143399308	NR_126358	Intergenic
PLS3	protein-coding	chrX	115616790	115617354	NM_001136025	intron
MIR4711	ncRNA	chr1	59672860	59673424	NR_039861	intron
KCNJ18	protein-coding	chr17	21698302	21698866	NM_001194958	intron
LINC01724	ncRNA	chr1	195019314	195019878	NR_146895	Intergenic
GMDS	protein-coding	chr6	1894815	1895379	NM_001253846	intron
TIAM2	protein-coding	chr6	155157898	155158462	NM_001010927	intron
ATXN1	protein-coding	chr6	16684059	16684623	NR_152113	intron
PLXND1	protein-coding	chr3	129603069	129603633	NM_015103	intron
ATF4	protein-coding	chr22	39520042	39520606	NM_001675	promoter-TSS
LOC388813	protein-coding	chr21	14712081	14712645	NM_001256579	Intergenic
SH3BP5-AS1	ncRNA	chr3	15269244	15269808	NR_046084	intron
LINC02580	ncRNA	chr2	43074917	43075481	NR_151714	Intergenic
LINC02624	ncRNA	chr10	106577132	106577696	NR_134329	3'
MIR3059	ncRNA	chr12	86727157	86727721	NR_162123	intron
SYT5	protein-coding	chr19	55189342	55189906	NM_003180	intron
LINC01601	ncRNA	chr18	44537370	44537934	NR_131768	intron
RGS3	protein-coding	chr9	113593735	113594299	NM_144489	promoter-TSS
METTL27	protein-coding	chr7	73842281	73842845	NM_152559	promoter-TSS
MIR548AH	ncRNA	chr4	76665077	76665641	NR_039655	intron
LINC02103	ncRNA	chr5	28542887	28543451	NR_134265	Intergenic
MAPK4	protein-coding	chr18	50594902	50595466	NM_002747	intron
NFKB1	protein-coding	chr4	102429427	102429991	NM_001165412	intron
MANCR	ncRNA	chr10	4704180	4704744	NR_024475	Intergenic
ZBTB16	protein-coding	chr11	114159898	114160462	NM_001354752	intron
TYR	protein-coding	chr11	89150321	89150885	NM_000372	Intergenic
MTNR1B	protein-coding	chr11	93054774	93055338	NM_005959	Intergenic
ARID3A	protein-coding	chr19	934783	935347	NM_005224	intron
SNORD56B	snoRNA	chr14	71372351	71372915	NR_001276	intron
LOC100505841	protein-coding	chr5	122181006	122181570	NM_001195535	intron
LOC105374704	ncRNA	chr5	30272552	30273116	NR_134264	Intergenic
ZC3H12D	protein-coding	chr6	149454352	149454916	NM_207360	intron
NUBP2	protein-coding	chr16	1782596	1783160	NR_104318	promoter-TSS
PKIG	protein-coding	chr20	44576782	44577346	NM_001281445	intron
RASGRP1	protein-coding	chr15	38536201	38536765	NM_005739	intron
GPRC5C	protein-coding	chr17	74430713	74431277	NM_001366262	Intergenic
GOLGA1	protein-coding	chr9	124941005	124941569	NM_002077	promoter-TSS
NCAM1-AS1	ncRNA	chr11	113202257	113202821	NR_034101	intron
LOC101928940	ncRNA	chr11	114353928	114354492	NR_120567	Intergenic
CYTL1	protein-coding	chr4	4991048	4991612	NM_018659	Intergenic
RASGEF1C	protein-coding	chr5	180232943	180233507	NM_175062	TTS
CSMD1	protein-coding	chr8	5613634	5614198	NM_033225	Intergenic
LINC01121	ncRNA	chr2	45283706	45284270	NR_033831	Intergenic
AFF1	protein-coding	chr4	87060815	87061379	NM_005935	intron
PHLDA1	protein-coding	chr12	75779764	75780328	NM_007350	Intergenic
OSBP2	protein-coding	chr22	30830062	30830626	NM_001282741	intron
PRPF4B	protein-coding	chr6	4020955	4021519	NR_146784	promoter-TSS
METTL16	protein-coding	chr17	2493052	2493616	NM_024086	intron
HNF4G	protein-coding	chr8	75749720	75750284	NM_004133	Intergenic
SLMAP	protein-coding	chr3	57911548	57912112	NM_001304422	intron
MIR662	ncRNA	chr16	768418	768982	NR_030384	exon
PLAG1	protein-coding	chr8	56173577	56174141	NM_001114634	intron
EPS8L3	protein-coding	chr1	109783257	109783821	NM_133181	Intergenic
LINC02120	ncRNA	chr5	33049666	33050230	NR_033832	Intergenic
NIPBL	protein-coding	chr5	36950741	36951305	NM_015384	intron
NTSR1	protein-coding	chr20	62740153	62740717	NM_002531	intron
UBE3D	protein-coding	chr6	82979993	82980557	NM_001350604	intron
GPT2	protein-coding	chr16	46859666	46860230	NM_133443	Intergenic
LINC00972	ncRNA	chr7	85770186	85770750	NR_134240	Intergenic
TMEM61	protein-coding	chr1	54934823	54935387	NM_182532	Intergenic
GRIA4	protein-coding	chr11	105719342	105719906	NR_046356	intron
CNGB1	protein-coding	chr16	57910589	57911153	NM_001135639	intron
SLC9A2	protein-coding	chr2	102664312	102664876	NM_003048	intron
ADPRHL1	protein-coding	chr13	113449009	113449573	NM_199162	promoter-TSS
PPARGC1A	protein-coding	chr4	23934758	23935322	NM_001354828	intron
MED30	protein-coding	chr8	117619251	117619815	NM_001363182	Intergenic
CLEC3B	protein-coding	chr3	45061978	45062542	NM_001308394	Intergenic
LOC105372977	protein-coding	chr22	27134195	27134759	NM_001318392	Intergenic
TNKS1BP1	protein-coding	chr11	57322456	57323020	NM_033396	intron
FBXO46	protein-coding	chr19	45707163	45707727	NM_001329632	Intergenic
HMGCS1	protein-coding	chr5	43315423	43315571	NM_001324223	Intergenic
CDC42EP4	protein-coding	chr17	73291324	73291888	NM_012121	intron
CEMIP2	protein-coding	chr9	71769398	71769962	NM_001135820	Intergenic
SPRY1	protein-coding	chr4	123418321	123418885	NM_005841	Intergenic
EPB41L2	protein-coding	chr6	131054914	131055062	NM_001431	intron
DCUN1D4	protein-coding	chr4	51842742	51843306	NM_001287757	promoter-TSS
SAE1	protein-coding	chr19	47122316	47122880	NM_005500	Intergenic
DLC1	protein-coding	chr8	13353112	13353676	NM_001348083	intron
LOC389247	ncRNA	chr4	183504263	183504827	NR_033995	promoter-TSS
CITED2	protein-coding	chr6	139376483	139377047	NM_006079	Intergenic
THOC2	protein-coding	chrX	123764857	123765421	NM_001081550	Intergenic
MIR634	ncRNA	chr17	66691625	66692189	NR_030364	intron
CASC17	ncRNA	chr17	70905733	70906297	NR_104152	Intergenic
CHKA	protein-coding	chr11	68121468	68122032	NM_212469	promoter-TSS
GTF3C5	protein-coding	chr9	133030351	133030915	NM_001286709	promoter-TSS
MIR6738	ncRNA	chr1	155961738	155962302	NR_106796	intron
TEX2	protein-coding	chr17	64245168	64245732	NM_001288733	intron
ACTN1	protein-coding	chr14	68924285	68924849	NM_001102	intron
LINC01629	ncRNA	chr14	76959192	76959756	NR_133913	promoter-TSS
TOX2	protein-coding	chr20	43939274	43939838	NM_001098798	intron
SNORA120	snoRNA	chr12	6053602	6054166	NR_145989	intron
ITGA2	protein-coding	chr5	53037401	53037965	NM_002203	intron
NIPBL	protein-coding	chr5	36947940	36948504	NM_015384	intron
LINC02017	ncRNA	chr3	55202924	55203488	NR_147142	Intergenic
LINC01676	ncRNA	chr1	105087593	105088157	NR_125955	Intergenic
ZNF438	protein-coding	chr10	31075315	31075879	NM_001143770	Intergenic
UBR5	protein-coding	chr8	102411881	102412445	NM_001282873	intron
NOVA1	protein-coding	chr14	26200614	26201178	NM_001366398	Intergenic
LOC101927787	ncRNA	chr1	234657084	234657648	NR_125944	intron
MIR8066	ncRNA	chr4	101037098	101037662	NR_107033	intron
LOC102723493	ncRNA	chr15	67041497	67042061	NR_135686	intron
OSER1-DT	ncRNA	chr20	44210656	44211220	NR_038339	promoter-TSS
MAP2K4	protein-coding	chr17	12024273	12024837	NM_001281435	intron
LINC00536	ncRNA	chr8	116037255	116037819	NR_046215	intron
CGRRF1	protein-coding	chr14	54509512	54510076	NM_006568	promoter-TSS
LIFR-AS1	ncRNA	chr5	38556723	38557287	NR_103554	promoter-TSS
KPNA1	protein-coding	chr3	122514542	122515106	NM_002264	non-coding
BANF1	protein-coding	chr11	66002108	66002672	NM_003860	promoter-TSS
WDR66	protein-coding	chr12	121924532	121925096	NM_144668	intron
ERBIN	protein-coding	chr5	65871156	65871720	NM_001006600	Intergenic
FGF20	protein-coding	chr8	16640369	16640933	NM_019851	Intergenic
CD68	protein-coding	chr17	7579233	7579797	NM_001251	promoter-TSS
XRCC3	protein-coding	chr14	103693383	103693947	NM_001100119	intron
MST1R	protein-coding	chr3	49900562	49901126	NM_001318913	intron
HCN1	protein-coding	chr5	45385529	45386093	NM_021072	intron
MUSK	protein-coding	chr9	110626005	110626569	NM_001166281	Intergenic
RIMS1	protein-coding	chr6	72479046	72479610	NM_001168411	Intergenic
TIMP4	protein-coding	chr3	12180055	12180619	NM_003256	intron
OPHN1	protein-coding	chrX	68428287	68428851	NM_002547	intron
GPC5-AS1	ncRNA	chr13	92842000	92842564	NR_046520	intron
SDE2	protein-coding	chr1	225999223	225999787	NM_152608	promoter-TSS
TEX48	protein-coding	chr9	114720297	114720861	NM_001199233	Intergenic
EML1	protein-coding	chr14	99758351	99758915	NM_004434	Intergenic
ARL14	protein-coding	chr3	160695822	160696386	NM_025047	Intergenic
RP1	protein-coding	chr8	54629149	54629713	NM_006269	exon
LTBP1	protein-coding	chr2	33069816	33070380	NM_001166264	intron
VIPAS39	protein-coding	chr14	77457399	77457963	NM_001193315	promoter-TSS
CHMP6	protein-coding	chr17	80984624	80985188	NM_024591	Intergenic
CCDC80	protein-coding	chr3	112640580	112641144	NM_199511	5'
LINC02613	ncRNA	chr2	38515214	38515778	NR_110259	non-coding
CALM2	protein-coding	chr2	47225310	47225874	NM_001305625	intron
LINC02154	ncRNA	chrX	13286861	13287425	NR_146309	intron
CREB3L1	protein-coding	chr11	46248517	46249081	NM_052854	Intergenic
RFK	protein-coding	chr9	76379472	76380036	NM_018339	Intergenic
ATP2B1	protein-coding	chr12	89750560	89751124	NM_001366531	Intergenic
IER5	protein-coding	chr1	181115862	181116426	NM_016545	Intergenic
EPHX3	protein-coding	chr19	15250133	15250697	NM_001142886	intron
CALCOCO2	protein-coding	chr17	48825479	48826043	NM_001261393	Intergenic
HOXB1	protein-coding	chr17	48510769	48511333	NM_002144	Intergenic
TEX26	protein-coding	chr13	30977668	30978232	NM_001353388	Intergenic
PLCB4	protein-coding	chr20	9200545	9201109	NM_182797	intron
SLC25A36	protein-coding	chr3	140952849	140953413	NM_018155	intron
LINC00861	ncRNA	chr8	125701680	125702244	NR_038446	Intergenic
PER1	protein-coding	chr17	8156399	8156963	NM_002616	Intergenic
FHOD3	protein-coding	chr18	36309534	36310098	NM_001281740	intron
SARAF	protein-coding	chr8	30059597	30060161	NM_016127	Intergenic
LINC02341	ncRNA	chr13	42474874	42475438	NR_135319	intron
LOC105376671	ncRNA	chr11	27447390	27447954	NR_131169	intron
DHODH	protein-coding	chr16	72008322	72008886	NM_001361	promoter-TSS
EXT1	protein-coding	chr8	118052251	118052815	NM_000127	intron
SLC39A12-AS1	ncRNA	chr10	17990287	17990851	NR_038419	intron
RALGAPA2	protein-coding	chr20	20712620	20713184	NM_020343	promoter-TSS
MYH9	protein-coding	chr22	36368572	36369136	NM_002473	intron
LINC00473	ncRNA	chr6	165987881	165988445	NR_026861	promoter-TSS
MCTP2	protein-coding	chr15	94306545	94307109	NM_001159643	intron
CD83	protein-coding	chr6	14067993	14068557	NM_001251901	Intergenic
RIPOR2	protein-coding	chr6	24879191	24879755	NM_001286447	intron
EBF1	protein-coding	chr5	159002945	159003509	NM_001364159	intron
GSTA3	protein-coding	chr6	52929216	52929780	NM_001363542	Intergenic
SPDEF	protein-coding	chr6	34611069	34611633	NM_001252294	intron
TRIM62	protein-coding	chr1	33176372	33176936	NM_001330483	promoter-TSS
PMS2P4	pseudo	chr7	67250147	67250711	NR_046299	Intergenic
IFT88	protein-coding	chr13	20567022	20567586	NM_001353579	intron
ME3	protein-coding	chr11	86695873	86696437	NM_001351934	Intergenic
FARP2	protein-coding	chr2	241356005	241356153	NM_001282983	promoter-TSS
SNORA95	snoRNA	chr3	85161405	85161969	NR_132777	intron
CDYL	protein-coding	chr6	4810016	4810580	NM_001143970	intron
RHOBTB3	protein-coding	chr5	95730756	95731320	NM_014899	promoter-TSS
LONP1	protein-coding	chr19	5720142	5720706	NM_001276480	promoter-TSS
CARS	protein-coding	chr11	3095809	3096373	NM_001751	intron
CPS1-IT1	ncRNA	chr2	211132450	211133014	NR_002763	Intergenic
C5orf67	ncRNA	chr5	56625489	56626053	NR_161255	Intergenic
LINC02517	ncRNA	chr4	8303735	8304299	NR_149126	intron
CRTC2	protein-coding	chr1	153958459	153959023	NM_181715	promoter-TSS
LOC100132831	pseudo	chrX	40908945	40909509	NR_027761	Intergenic
KIF13A	protein-coding	chr6	17962363	17962927	NM_001105566	intron
ATP5MC1	protein-coding	chr17	48892320	48892884	NM_005175	promoter-TSS
ELOVL2-AS1	ncRNA	chr6	11033738	11034302	NR_038964	intron
COL8A1	protein-coding	chr3	99633883	99634447	NM_001850	Intergenic
APOL3	protein-coding	chr22	36123721	36124285	NM_030644	Intergenic
GHDC	protein-coding	chr17	42233134	42233698	NM_001142623	intron
MIR128-2	ncRNA	chr3	35932787	35933351	NR_029824	Intergenic
TMC3-AS1	ncRNA	chr15	81338558	81339122	NR_120365	intron
FBXL20	protein-coding	chr17	39401969	39402533	NM_001370208	promoter-TSS
RNF227	protein-coding	chr17	7915802	7916366	NM_001358699	exon
SUMO1P1	pseudo	chr20	53774798	53774946	NR_002189	Intergenic
EMILIN1	protein-coding	chr2	27081097	27081661	NM_007046	intron
PXMP4	protein-coding	chr20	33720098	33720662	NM_183397	promoter-TSS
PLCB1	protein-coding	chr20	8094625	8095189	NM_015192	Intergenic
LOC101928516	ncRNA	chr6	74446944	74447508	NR_110856	intron
FBXO7	protein-coding	chr22	32591592	32592156	NM_001257990	intron
COL3A1	protein-coding	chr2	188975613	188976177	NM_000090	intron
OLIG3	protein-coding	chr6	137416547	137417111	NM_175747	Intergenic
PSMG3	protein-coding	chr7	1564452	1565016	NM_032302	Intergenic
TRABD2B	protein-coding	chr1	47991004	47991568	NM_001194986	intron
LINC02233	ncRNA	chr4	160319037	160319601	NR_146278	Intergenic
TLR5	protein-coding	chr1	223081033	223081597	NM_003268	Intergenic
DISP1	protein-coding	chr1	222777906	222778470	NM_001350630	Intergenic
LOC100996351	ncRNA	chr19	3155008	3155572	NR_110670	promoter-TSS
LOC100272217	ncRNA	chr9	130578619	130579183	NR_027440	promoter-TSS
AMD1	protein-coding	chr6	110700267	110700831	NM_001287215	intron
PARD3	protein-coding	chr10	34427122	34427686	NM_001184788	intron
ATL2	protein-coding	chr2	38396016	38396580	NM_001330462	Intergenic
CPA2	protein-coding	chr7	130275751	130276315	NM_001869	intron
LINC02201	ncRNA	chr5	122751368	122751932	NR_109881	Intergenic
CUBN	protein-coding	chr10	17003051	17003615	NM_001081	intron
RB1CC1	protein-coding	chr8	52825184	52825748	NM_001083617	Intergenic
PARD3B	protein-coding	chr2	204334877	204335441	NM_205863	Intergenic
BMP7-AS1	ncRNA	chr20	57060320	57060884	NR_110631	Intergenic
DCP2	protein-coding	chr5	112959817	112960381	NM_001242377	Intergenic
CDH18	protein-coding	chr5	18850146	18850710	NM_001291957	Intergenic
LINC01224	ncRNA	chr19	23415830	23416394	NR_126448	promoter-TSS
SNRNP48	protein-coding	chr6	7618262	7618826	NM_152551	Intergenic
IGFBP7-AS1	ncRNA	chr4	57101932	57102496	NR_034081	intron
CDH18	protein-coding	chr5	19018681	19019245	NM_001291957	Intergenic
CHST2	protein-coding	chr3	143135010	143135574	NM_004267	Intergenic
CCDC97	protein-coding	chr19	41323458	41324022	NM_001346100	3'
ZDHHC12	protein-coding	chr9	128723961	128724525	NM_001318020	promoter-TSS
SLC46A3	protein-coding	chr13	28743957	28744521	NM_001347960	Intergenic
TUBB3	protein-coding	chr16	89922265	89922829	NM_001197181	promoter-TSS
LOC101927189	ncRNA	chr6	53896162	53896726	NR_125842	intron
DAAM1	protein-coding	chr14	59028314	59028878	NM_001270520	Intergenic
TFAP4	protein-coding	chr16	4271383	4271947	NM_003223	intron
MIR6076	ncRNA	chr14	49975125	49975689	NR_106724	Intergenic
WDR70	protein-coding	chr5	37532964	37533528	NM_001345998	intron
PLAAT4	protein-coding	chr11	63531326	63531890	NM_004585	Intergenic
LINC00396	ncRNA	chr13	109998655	109999219	NR_126387	Intergenic
PDGFC	protein-coding	chr4	156476166	156476730	NR_036641	Intergenic
DLC1	protein-coding	chr8	13366643	13367207	NM_001348083	intron
SLBP	protein-coding	chr4	1712430	1712994	NM_006527	promoter-TSS
TMEM156	protein-coding	chr4	39036046	39036610	NM_001303228	Intergenic
SAV1	protein-coding	chr14	50677486	50678050	NM_021818	Intergenic
DPH3P1	protein-coding	chr20	62832485	62833049	NM_080750	intron
SLC39A10	protein-coding	chr2	195520520	195521084	NM_001127257	Intergenic
ROBO1	protein-coding	chr3	79872423	79872987	NM_002941	Intergenic
NCAM1-AS1	ncRNA	chr11	113198859	113199423	NR_034101	intron
ARHGAP42	protein-coding	chr11	100514974	100515538	NM_001367945	Intergenic
MNAT1	protein-coding	chr14	60805929	60806493	NM_002431	intron
SSBP3-AS1	ncRNA	chr1	54279062	54279626	NR_103541	intron
TAF8	protein-coding	chr6	42088079	42088643	NM_138572	Intergenic
ALG9	protein-coding	chr11	111840033	111840597	NM_001352415	intron
LOC101927908	ncRNA	chr5	167207006	167207570	NR_134280	intron
CLDN1	protein-coding	chr3	190230039	190230603	NM_021101	Intergenic
GABRB1	protein-coding	chr4	47071869	47072433	NM_000812	intron
OR14K1	protein-coding	chr1	247740647	247741211	NM_001004732	intron
NFIB	protein-coding	chr9	14221510	14222074	NR_161385	intron
CIZ1	protein-coding	chr9	128218633	128219197	NM_012127	intron
EDEM1	protein-coding	chr3	5161422	5161986	NM_014674	intron
CD47	protein-coding	chr3	107987121	107987685	NM_198793	Intergenic
PDGFC	protein-coding	chr4	156941854	156942418	NR_036641	intron
ISOC2	protein-coding	chr19	55461529	55462093	NM_001136202	promoter-TSS
LHCGR	protein-coding	chr2	48738700	48739264	NM_000233	intron
DOK7	protein-coding	chr4	3484592	3485156	NM_001256896	intron
PLXDC1	protein-coding	chr17	39138991	39139555	NM_020405	intron
ANKRD60	protein-coding	chr20	58251990	58252554	NM_001304369	intron
TBC1D1	protein-coding	chr4	38150164	38150728	NM_001253915	Intergenic
GLDN	protein-coding	chr15	51368598	51369162	NM_001330297	intron
MIR6880	ncRNA	chr12	124381757	124382321	NR_106940	intron
THEM4	protein-coding	chr1	151946489	151946637	NM_053055	Intergenic
FOXQ1	protein-coding	chr6	1287115	1287679	NM_033260	Intergenic
PLA2G12A	protein-coding	chr4	109730436	109731000	NM_030821	promoter-TSS
PTPRS	protein-coding	chr19	5173055	5173619	NM_130853	Intergenic
LOC100131496	ncRNA	chr20	47317248	47317812	NR_024594	promoter-TSS
LAMA5-AS1	ncRNA	chr20	62350176	62350740	NR_109922	intron
NPSR1	protein-coding	chr7	34354819	34355383	NM_207173	intron
RNF144B	protein-coding	chr6	18347169	18347733	NM_182757	Intergenic
MIR1245B	ncRNA	chr2	188984487	188985051	NR_039947	exon
NUP85	protein-coding	chr17	75205074	75205638	NM_001330472	promoter-TSS
PA2G4	protein-coding	chr12	56104120	56104684	NM_006191	promoter-TSS
PAPSS2	protein-coding	chr10	87701394	87701958	NM_001015880	intron
DMWD	protein-coding	chr19	45792859	45793423	NM_004943	promoter-TSS
SMILR	ncRNA	chr8	122166919	122167483	NR_131202	Intergenic
LINC01543	ncRNA	chr18	26429438	26430002	NR_110762	intron
TENM2	protein-coding	chr5	167802960	167803524	NM_001080428	intron
DEDD2	protein-coding	chr19	42219895	42220459	NR_073047	promoter-TSS
ADGRA2	protein-coding	chr8	37781375	37781939	NM_032777	Intergenic
PPARGC1A	protein-coding	chr4	23822119	23822683	NM_001330753	intron
ETS2	protein-coding	chr21	38813401	38813965	NM_005239	intron
FOXK1	protein-coding	chr7	4631753	4632317	NM_001037165	Intergenic
PDE8A	protein-coding	chr15	85047202	85047766	NM_173454	intron
MAP4K3-DT	ncRNA	chr2	39547682	39548246	NR_037875	intron
ME2	protein-coding	chr18	50868500	50869064	NM_002396	Intergenic
ADD3-AS1	ncRNA	chr10	110056705	110057269	NR_038943	intron
SMAD7	protein-coding	chr18	48952181	48952745	NM_005904	Intergenic
LINC01075	ncRNA	chr13	62171591	62172155	NR_125787	Intergenic
UBTD2	protein-coding	chr5	172280825	172281389	NM_152277	intron
LPCAT1	protein-coding	chr5	1555295	1555859	NM_024830	Intergenic
OSBP2	protein-coding	chr22	30843060	30843624	NM_001282741	intron
NAV3	protein-coding	chr12	77725476	77726040	NM_014903	Intergenic
MIR11401	ncRNA	chr16	87853985	87854549	NR_162122	TTS
MIR2278	ncRNA	chr9	94870812	94871376	NR_031755	intron
NPY	protein-coding	chr7	24191899	24192463	NM_000905	Intergenic
CASC17	ncRNA	chr17	71424052	71424616	NR_104152	Intergenic
LINC00402	ncRNA	chr13	74306396	74306960	NR_144451	Intergenic
PGLS	protein-coding	chr19	17511197	17511761	NM_012088	promoter-TSS
BCKDHB	protein-coding	chr6	80128319	80128883	NR_134945	intron
TFAP2A-AS2	ncRNA	chr6	10248262	10248826	NR_145448	Intergenic
MIR4523	ncRNA	chr17	29363228	29363792	NR_039749	Intergenic
CLDN24	protein-coding	chr4	183348876	183349440	NM_001185149	Intergenic
FILIP1	protein-coding	chr6	75532492	75533056	NM_001300866	Intergenic
SYNJ2	protein-coding	chr6	158060461	158061025	NM_001178088	intron
ZNF184	protein-coding	chr6	27505420	27505984	NM_001318891	Intergenic
RAD23B	protein-coding	chr9	107274777	107275341	NM_002874	Intergenic
TRAF3IP2-AS1	ncRNA	chr6	111478104	111478668	NR_034109	intron
PODXL	protein-coding	chr7	131586156	131586720	NM_005397	Intergenic
MIR4650-2	ncRNA	chr7	72650092	72650656	NR_039794	intron
ALCAM	protein-coding	chr3	105118788	105119352	NM_001243281	Intergenic
IDO2	protein-coding	chr8	39950571	39951135	NM_194294	intron
LOC339975	ncRNA	chr4	187478795	187479359	NR_038931	intron
FAM50B	protein-coding	chr6	3911995	3912143	NM_012135	Intergenic
SLC40A1	protein-coding	chr2	189555179	189555743	NM_014585	Intergenic
LINC01303	ncRNA	chr14	61569718	61570282	NR_110417	promoter-TSS
TRIM5	protein-coding	chr11	5666348	5666912	NM_033093	intron
MSMO1	protein-coding	chr4	165327215	165327779	NM_001017369	promoter-TSS
KIF14	protein-coding	chr1	200639873	200640437	NM_014875	TTS
PPFIA2	protein-coding	chr12	81668364	81668928	NM_001220477	intron
CTSD	protein-coding	chr11	1772505	1773069	NM_001909	Intergenic
CLEC9A	protein-coding	chr12	10031653	10032217	NM_207345	intron
ZNF532	protein-coding	chr18	58849773	58850337	NM_001318726	Intergenic
KCNS1	protein-coding	chr20	45061208	45061772	NM_002251	intron
CPN2	protein-coding	chr3	194350122	194350686	NM_001080513	intron
MIR10524	ncRNA	chr6	78598916	78599480	NR_162115	Intergenic
LAMA5-AS1	ncRNA	chr20	62359338	62359902	NR_109923	intron
G2E3	protein-coding	chr14	30474083	30474647	NM_001308097	intron
RALB	protein-coding	chr2	120252681	120253245	NM_001369400	5'
OGFRL1	protein-coding	chr6	71249899	71250463	NM_001324266	Intergenic
NEGR1	protein-coding	chr1	72526772	72527336	NM_173808	Intergenic
AOPEP	protein-coding	chr9	94783132	94783696	NM_001193329	intron
IRS2	protein-coding	chr13	109786556	109787120	NM_003749	promoter-TSS
EDIL3	protein-coding	chr5	84393858	84394422	NM_005711	Intergenic
OSBP2	protein-coding	chr22	30841314	30841878	NM_001282741	intron
ARL15	protein-coding	chr5	54302157	54302721	NM_019087	intron
ZSWIM2	protein-coding	chr2	186841863	186842427	NM_182521	intron
CRTC1	protein-coding	chr19	18677823	18678387	NM_001098482	Intergenic
AGRN	protein-coding	chr1	1024573	1025137	NM_001305275	intron
LINC00448	ncRNA	chr13	62635105	62635669	NR_047029	Intergenic
AKIRIN2	protein-coding	chr6	87723029	87723593	NM_018064	Intergenic
C19orf47	protein-coding	chr19	40348321	40348885	NM_001256440	promoter-TSS
MIR8082	ncRNA	chr4	113169257	113169821	NR_107049	intron
LINC00474	ncRNA	chr9	115996372	115996936	NR_024032	Intergenic
DAAM1	protein-coding	chr14	59188316	59188880	NM_001270520	promoter-TSS
ARHGAP21	protein-coding	chr10	24706391	24706955	NM_001367454	intron
SIRLNT	ncRNA	chr8	40373275	40373839	NR_156738	Intergenic
LINC01360	ncRNA	chr1	73178035	73178599	NR_110676	Intergenic
ZNF579	protein-coding	chr19	55587061	55587625	NM_152600	Intergenic
OXR1	protein-coding	chr8	106208727	106209291	NM_018002	Intergenic
ARHGAP18	protein-coding	chr6	129644403	129644967	NM_033515	intron
CDC42BPG	protein-coding	chr11	64854765	64855329	NM_017525	intron
APOL6	protein-coding	chr22	35665108	35665672	NM_030641	3'
MIR3182	ncRNA	chr16	83343845	83344409	NR_036147	intron
VXN	protein-coding	chr8	66512191	66512755	NM_152765	intron
LTBP4	protein-coding	chr19	40585614	40586178	NM_003573	intron
DLEU1	ncRNA	chr13	50081883	50082447	NR_109974	promoter-TSS
ZNF782	protein-coding	chr9	96857860	96858424	NM_001346995	Intergenic
LINC02582	ncRNA	chr18	73318652	73319216	NR_038340	Intergenic
MVK	protein-coding	chr12	109573391	109573955	NM_001301182	promoter-TSS
AVEN	protein-coding	chr15	34049040	34049604	NM_020371	intron
LINC01214	ncRNA	chr3	150348421	150348985	NR_110186	Intergenic
RHOF	protein-coding	chr12	121786308	121786872	NM_019034	intron
SYNM	protein-coding	chr15	99155922	99156486	NM_015286	exon
PDE1A	protein-coding	chr2	182372561	182373125	NM_001258313	intron
EGLN3	protein-coding	chr14	34113060	34113624	NM_022073	Intergenic
LOC101927358	ncRNA	chr9	73869214	73869778	NR_121182	Intergenic
LYST	protein-coding	chr1	235917269	235917833	NR_102436	Intergenic
ERCC6	protein-coding	chr10	49538892	49539456	NM_001346440	promoter-TSS
KDM6A	protein-coding	chrX	44872646	44873210	NM_001291418	promoter-TSS
VAV1	protein-coding	chr19	6801438	6802002	NM_001258207	intron
TTC30B	protein-coding	chr2	177552621	177553185	NM_152517	promoter-TSS
MAPK4	protein-coding	chr18	50602391	50602955	NM_002747	intron
CISTR	ncRNA	chr12	53825208	53825772	NR_104332	Intergenic
RGS1	protein-coding	chr1	192489662	192490226	NM_002922	Intergenic
ALPL	protein-coding	chr1	21586821	21587385	NM_001369803	Intergenic
LINC02024	ncRNA	chr3	117853720	117854284	NR_146652	Intergenic
LINC01431	ncRNA	chr20	23358032	23358596	NR_109884	promoter-TSS
MYEOV	protein-coding	chr11	69280819	69281383	NM_001293291	Intergenic
KCTD14	protein-coding	chr11	78051225	78051789	NM_001282406	intron
LINC01375	ncRNA	chr10	90227131	90227695	NR_110655	Intergenic
LINC00645	ncRNA	chr14	27427748	27428312	NR_039992	intron
CD36	protein-coding	chr7	80634375	80634939	NM_000072	intron
LINC02298	ncRNA	chr14	105091509	105092073	NR_110546	Intergenic
IVNS1ABP	protein-coding	chr1	185317211	185317775	NM_006469	promoter-TSS
ITGBL1	protein-coding	chr13	101489742	101490306	NM_001271756	promoter-TSS
SUSD2	protein-coding	chr22	24202149	24202713	NM_019601	Intergenic
PDE7B	protein-coding	chr6	135699568	135700132	NM_018945	intron
LOC100289473	pseudo	chr20	1812928	1813492	NR_037142	Intergenic
IRGC	protein-coding	chr19	43711602	43712166	NM_019612	Intergenic
MIR1208	ncRNA	chr8	128127662	128128226	NR_031613	Intergenic
COQ8B	protein-coding	chr19	40715722	40716286	NM_024876	promoter-TSS
PKP1	protein-coding	chr1	201275153	201275717	NM_000299	Intergenic
CHKA	protein-coding	chr11	68122958	68123522	NM_212469	Intergenic
LOC101929592	ncRNA	chr1	43781431	43781995	NR_125986	intron
DAB1	protein-coding	chr1	57411136	57411700	NM_001365793	intron
RRM2	protein-coding	chr2	10120153	10120717	NM_001165931	Intergenic
DPYD-AS2	ncRNA	chr1	97849833	97850397	NR_046591	intron
PDP1	protein-coding	chr8	93917300	93917864	NM_001161779	intron
NR2F1-AS1	ncRNA	chr5	93359300	93359864	NR_109825	Intergenic
BACH2	protein-coding	chr6	90184789	90185353	NM_021813	intron
SIPA1L1	protein-coding	chr14	71118213	71118777	NM_001354288	Intergenic
HIST1H4D	protein-coding	chr6	26188608	26189172	NM_003539	exon
RICTOR	protein-coding	chr5	39014515	39015079	NM_001285439	intron
CCDC174	protein-coding	chr3	14651361	14651925	NR_135523	promoter-TSS
MIR378G	ncRNA	chr1	94646039	94646603	NR_039620	intron
UNC13D	protein-coding	chr17	75844627	75845191	NM_199242	promoter-TSS
TNRC18	protein-coding	chr7	5418504	5419068	NM_001080495	intron
LINC01693	ncRNA	chr1	211613317	211613881	NR_131925	Intergenic
GABRG1	protein-coding	chr4	45946588	45947152	NM_173536	Intergenic
CASP16P	pseudo	chr16	3156967	3157531	NR_132322	Intergenic
TMEM230	protein-coding	chr20	5112742	5113306	NM_001009923	promoter-TSS
PRMT7	protein-coding	chr16	68327927	68328491	NM_001290018	intron
USP53	protein-coding	chr4	119209011	119209575	NM_019050	intron
HULC	ncRNA	chr6	8939513	8940077	NR_004855	Intergenic
MID1IP1-AS1	ncRNA	chrX	38803641	38804205	NR_046706	promoter-TSS
EVA1A	protein-coding	chr2	75591881	75592445	NM_032181	Intergenic
BSG	protein-coding	chr19	571986	572550	NM_001322243	promoter-TSS
AFF1	protein-coding	chr4	86977615	86978179	NM_001313959	intron
MIR5000	ncRNA	chr2	75099620	75100184	NR_049796	intron
		chr2	234996352	234996916	NM_001371305	intron
NFIA	protein-coding	chr1	61139311	61139875	NM_001134673	intron
LINC01608	ncRNA	chr8	110848044	110848608	NR_125417	Intergenic
SLC16A3	protein-coding	chr17	82230456	82231020	NM_001042423	intron
MERTK	protein-coding	chr2	111975007	111975571	NM_006343	exon
STAU2-AS1	ncRNA	chr8	73520451	73521015	NR_038406	intron
ZNF410	protein-coding	chr14	73886352	73886916	NM_001242926	promoter-TSS
LOC100130357	ncRNA	chr6	13302692	13303256	NR_160971	intron
LINC02225	ncRNA	chr5	57832860	57833424	NR_109900	Intergenic
CCDC96	protein-coding	chr4	7022154	7022718	NM_153376	intron
FOSL1	protein-coding	chr11	65903002	65903566	NR_125339	Intergenic
LOC105374972	ncRNA	chr6	22892360	22892924	NR_134613	Intergenic
PACSIN3	protein-coding	chr11	47189215	47189779	NM_001184974	Intergenic
CTNNB1	protein-coding	chr3	41117293	41117857	NM_001330729	Intergenic
LOC102723493	ncRNA	chr15	67024296	67024860	NR_135686	intron
TOR4A	protein-coding	chr9	137277180	137277744	NM_017723	promoter-TSS
USP8	protein-coding	chr15	50423949	50424513	NM_001128610	promoter-TSS
MIDN	protein-coding	chr19	1249724	1249872	NM_177401	intron
LINC01038	ncRNA	chr13	79750052	79750616	NR_125785	Intergenic
MSANTD3	protein-coding	chr9	100429318	100429882	NM_001198806	promoter-TSS
STK24-AS1	ncRNA	chr13	98663974	98664538	NR_046542	Intergenic
P4HA1	protein-coding	chr10	73044286	73044850	NM_000917	intron
FZD7	protein-coding	chr2	202051605	202052169	NM_003507	Intergenic
MIR4462	ncRNA	chr6	37553614	37554178	NR_039669	Intergenic
B4GALT1	protein-coding	chr9	33166956	33167520	NM_001497	promoter-TSS
ALKBH8	protein-coding	chr11	107544933	107545497	NM_138775	intron
MIR8060	ncRNA	chr3	96486455	96487019	NR_107027	Intergenic
NPR3	protein-coding	chr5	32785755	32786319	NM_000908	intron
MRAS	protein-coding	chr3	138348052	138348616	NM_001085049	promoter-TSS
SNAPC5	protein-coding	chr15	66497780	66498344	NM_001329614	promoter-TSS
MIR6880	ncRNA	chr12	124392654	124393218	NR_106940	intron
LINC02615	ncRNA	chr4	128606053	128606617	NR_125882	Intergenic
SLITRK1	protein-coding	chr13	83896051	83896615	NM_001281503	Intergenic
LINC01303	ncRNA	chr14	61525129	61525693	NR_110417	intron
MIDN	protein-coding	chr19	1252705	1253445	NM_177401	intron
WDYHV1	protein-coding	chr8	123416418	123416982	NM_001283027	promoter-TSS
TRIM33	protein-coding	chr1	114517223	114517787	NM_033020	Intergenic
DDX59	protein-coding	chr1	200699788	200700352	NM_001349804	Intergenic
HTD2	protein-coding	chr3	58306023	58306587	NM_001348713	promoter-TSS
LINC01135	ncRNA	chr1	58815045	58815609	NR_108106	intron
LOC148696	ncRNA	chr1	207817932	207818496	NR_026817	promoter-TSS
LBR	protein-coding	chr1	225444841	225445405	NM_194442	Intergenic
RUSC1-AS1	ncRNA	chr1	155323186	155323334	NR_145425	promoter-TSS
TMEM184C	protein-coding	chr4	147577942	147578506	NM_018241	Intergenic
PLAAT2	protein-coding	chr11	63581049	63581613	NM_017878	intron
PSMA1	protein-coding	chr11	14529851	14530415	NM_002786	intron
NMBR	protein-coding	chr6	141548884	141549448	NM_002511	Intergenic
RCN3	protein-coding	chr19	49527541	49528105	NM_020650	promoter-TSS
CHCHD2	protein-coding	chr7	56106352	56106916	NM_001320327	promoter-TSS
LTBP2	protein-coding	chr14	74620444	74621008	NM_000428	Intergenic
TMEM200A	protein-coding	chr6	130453206	130453770	NM_052913	Intergenic
NTN4	protein-coding	chr12	95763854	95764418	NM_001329702	intron
TTC8	protein-coding	chr14	89000536	89001100	NM_001366535	Intergenic
SCGB1A1	protein-coding	chr11	62426459	62427023	NM_003357	Intergenic
MYO15B	protein-coding	chr17	75557007	75557571	NM_001309242	intron
MCCC1	protein-coding	chr3	183099358	183099922	NM_001293273	promoter-TSS
FNBP1	protein-coding	chr9	129989617	129990181	NM_001363755	intron
SAP30	protein-coding	chr4	173369710	173370274	NM_003864	promoter-TSS
SMG1P2	pseudo	chr16	29595269	29595833	NR_135305	promoter-TSS
NEK6	protein-coding	chr9	124309503	124310067	NM_001166169	intron
FLJ32255	ncRNA	chr5	42981896	42982460	NR_104643	Intergenic
PRG4	protein-coding	chr1	186082236	186082800	NM_001303232	intron
LINC02521	ncRNA	chr6	2476212	2476776	NR_149119	Intergenic
ZC3H15	protein-coding	chr2	186349475	186350039	NM_018471	Intergenic
NOP53	protein-coding	chr19	47729456	47730020	NM_015710	intron
CCNY	protein-coding	chr10	35372284	35372848	NM_001282852	intron
FAM47A	protein-coding	chrX	34197816	34198380	NM_203408	Intergenic
COX11	protein-coding	chr17	54948311	54948875	NR_027942	intron
LINC02099	ncRNA	chr8	29752082	29752646	NR_125815	TTS
REXO1	protein-coding	chr19	1855079	1855643	NM_020695	intron
LOC101928855	ncRNA	chr17	80856335	80856899	NR_110852	intron
IPCEF1	protein-coding	chr6	154387343	154387907	NM_001130700	3'
AXL	protein-coding	chr19	41218716	41219280	NM_021913	promoter-TSS
AJUBA	protein-coding	chr14	22977513	22978077	NM_198086	promoter-TSS
MRTFB	protein-coding	chr16	14050649	14051213	NM_001365420	Intergenic
LINC01085	ncRNA	chr4	14294425	14294989	NR_033931	Intergenic
PARD3	protein-coding	chr10	34698873	34699437	NM_001184788	intron
ASTE1	protein-coding	chr3	131026569	131027133	NR_110229	promoter-TSS
SNORD141B	snoRNA	chr6	73514336	73514900	NR_132981	Intergenic
ETS1	protein-coding	chr11	128458152	128458716	NM_005238	TTS
		chr14	103715292	103715856	NM_001371231	promoter-TSS
GALNT7	protein-coding	chr4	172998564	172999128	NM_017423	intron
SLITRK6	protein-coding	chr13	85586399	85586963	NM_032229	Intergenic
HMGB2	protein-coding	chr4	173346042	173346606	NM_001130688	Intergenic
OSGIN2	protein-coding	chr8	89886002	89886566	NM_004337	Intergenic
LMO1	protein-coding	chr11	8384115	8384679	NM_001270428	Intergenic
COL11A1	protein-coding	chr1	102832956	102833520	NM_001190709	Intergenic
LINC01012	ncRNA	chr6	27592440	27593004	NR_038293	Intergenic
CBX8	protein-coding	chr17	79796988	79797552	NM_020649	promoter-TSS
SMURF2	protein-coding	chr17	64707023	64707587	NM_022739	Intergenic
ANXA1	protein-coding	chr9	73118809	73119373	NM_000700	Intergenic
AP2S1	protein-coding	chr19	46850625	46851189	NM_001301078	promoter-TSS
TBC1D4	protein-coding	chr13	75489851	75490415	NM_014832	Intergenic
OGDH	protein-coding	chr7	44608828	44609392	NM_002541	intron
VCPKMT	protein-coding	chr14	50139128	50139692	NR_049739	intron
MEGF9	protein-coding	chr9	120684231	120684795	NM_001080497	intron
LDHAL6B	protein-coding	chr15	59256026	59256590	NM_033195	exon
EMP1	protein-coding	chr12	13187277	13187841	NM_001423	Intergenic
LINC02104	ncRNA	chr5	39518604	39518752	NR_104632	Intergenic
PIH1D1	protein-coding	chr19	49451614	49452178	NM_017916	promoter-TSS
MC4R	protein-coding	chr18	60675082	60675646	NM_005912	Intergenic
CDC42SE2	protein-coding	chr5	131270714	131271278	NM_020240	intron
PNPLA3	protein-coding	chr22	43921322	43921886	NM_025225	Intergenic
CTBP2	protein-coding	chr10	125123519	125124083	NM_001321014	intron
TMEM52B	protein-coding	chr12	10179722	10180286	NM_153022	intron
BMPR1B	protein-coding	chr4	95086526	95087090	NM_001256794	intron
SAMD4A	protein-coding	chr14	54664955	54665519	NM_001161577	intron
TXNDC2	protein-coding	chr18	9828140	9828704	NM_001098529	intron
KU-MEL-3	ncRNA	chr6	4581911	4582475	NR_122107	Intergenic
SMKR1	protein-coding	chr7	129524415	129524979	NM_001195243	Intergenic
AHR	protein-coding	chr7	17108960	17109524	NM_001621	Intergenic
IL21	protein-coding	chr4	122666672	122667236	NM_021803	intron
SPIRE1	protein-coding	chr18	12597699	12598263	NM_001128627	intron
PAPPA	protein-coding	chr9	116152006	116152570	NM_002581	Intergenic
LETM2	protein-coding	chr8	38397362	38397926	NM_001199660	intron
SNX33	protein-coding	chr15	75666651	75667215	NM_153271	Intergenic
STRN	protein-coding	chr2	36951393	36951957	NM_003162	intron
LINC00271	ncRNA	chr6	135586747	135587311	NR_152843	intron
CCND3	protein-coding	chr6	42045507	42046071	NM_001136126	intron
PTGER4	protein-coding	chr5	40689339	40689903	NM_000958	intron
CSDE1	protein-coding	chr1	114757808	114758372	NM_001242891	promoter-TSS
LGALS9B	protein-coding	chr17	20467396	20467960	NM_001367292	promoter-TSS
PNRC1	protein-coding	chr6	89081563	89082127	NM_006813	intron
ABHD3	protein-coding	chr18	21672790	21673354	NM_001308257	intron
LOC285626	ncRNA	chr5	159339397	159339961	NR_037889	intron
LINC02303	ncRNA	chr14	45679805	45680369	NR_146547	Intergenic
PRL	protein-coding	chr6	22251362	22251926	NM_000948	Intergenic
NFIB	protein-coding	chr9	14326361	14326925	NM_001369473	intron
ATL1	protein-coding	chr14	50601248	50601812	NM_181598	intron
RANBP9	protein-coding	chr6	13725570	13726134	NM_005493	Intergenic
TRIB3	protein-coding	chr20	371812	372376	NM_021158	Intergenic
KIAA1217	protein-coding	chr10	24428261	24428825	NM_001282769	intron
CNTN6	protein-coding	chr3	1501595	1502159	NM_001349358	Intergenic
PROZ	protein-coding	chr13	113179220	113179784	NM_001256134	intron
RREB1	protein-coding	chr6	7058348	7058912	NM_001168344	Intergenic
SIPA1L2	protein-coding	chr1	232613612	232614176	NM_020808	Intergenic
OBSCN-AS1	ncRNA	chr1	228228601	228229165	NR_073154	intron
LINC02732	ncRNA	chr11	110356842	110356990	NR_135100	intron
TIMM50	protein-coding	chr19	39480340	39480904	NM_001001563	promoter-TSS
ISY1-RAB43	protein-coding	chr3	129160989	129161553	NM_001204890	promoter-TSS
MRPS24	protein-coding	chr7	43869435	43869999	NM_032014	promoter-TSS
PALLD	protein-coding	chr4	168765696	168766260	NM_001367568	intron
LINC01693	ncRNA	chr1	211636359	211636923	NR_131925	Intergenic
LRIF1	protein-coding	chr1	110963724	110964288	NM_001006945	promoter-TSS
TBC1D25	protein-coding	chrX	48531973	48532537	NM_001348263	Intergenic
HMG20A	protein-coding	chr15	77440376	77440940	NM_001304504	intron
LINC01232	ncRNA	chr13	99498348	99498912	NR_110731	intron
SCD	protein-coding	chr10	100346728	100347292	NM_005063	promoter-TSS
WDR66	protein-coding	chr12	121942034	121942598	NM_144668	intron
DLC1	protein-coding	chr8	13193752	13194316	NM_001348084	intron
MSRB3	protein-coding	chr12	65335030	65335594	NM_001193461	intron
SNORD3P3	snoRNA	chr14	85217275	85217839	NR_145983	Intergenic
BAIAP2L1	protein-coding	chr7	98422949	98423513	NM_018842	Intergenic
LINC02639	ncRNA	chr10	3810111	3810675	NR_134490	Intergenic
KRT17	protein-coding	chr17	41624395	41624959	NM_000422	promoter-TSS
VANGL1	protein-coding	chr1	115668950	115669514	NM_001172412	intron
SNORA10	snoRNA	chr16	1961151	1961715	NR_002327	TTS
LINC02224	ncRNA	chr5	44546191	44546755	NR_131946	Intergenic
RNF181	protein-coding	chr2	85595318	85595882	NM_016494	promoter-TSS
PTGES3L-AARSD1	protein-coding	chr17	42979906	42980470	NM_025267	promoter-TSS
MIR5006	ncRNA	chr13	41588727	41589291	NR_049803	intron
GRN	protein-coding	chr17	44344962	44345526	NM_002087	5'
		chr4	7890439	7891003	NM_001371090	intron
LAPTM4A	protein-coding	chr2	20067908	20068472	NM_014713	Intergenic
SENP2	protein-coding	chr3	185585876	185586440	NM_021627	promoter-TSS
CLSTN1	protein-coding	chr1	9768230	9768794	NM_001302883	intron
ALCAM	protein-coding	chr3	105402337	105402901	NM_001243280	intron
SNORA89	snoRNA	chr14	33569731	33570295	NR_132771	intron
LINC02230	ncRNA	chr5	73321674	73322238	NR_146627	Intergenic
MAP3K9	protein-coding	chr14	70782197	70782761	NM_001284232	intron
MTAP	protein-coding	chr9	21682758	21683322	NM_002451	Intergenic
EPAS1	protein-coding	chr2	46306242	46306806	NM_001430	intron
ZFP36L1	protein-coding	chr14	68819180	68819744	NM_001244701	Intergenic
CCT5	protein-coding	chr5	10268578	10269142	NM_001306156	Intergenic
EDIL3	protein-coding	chr5	84435699	84436263	NM_005711	Intergenic
PDE4D	protein-coding	chr5	59193846	59194410	NM_001197220	intron
PIN1P1	pseudo	chr1	70044772	70045336	NR_023916	intron
LINC02535	ncRNA	chr6	85404674	85405238	NR_134633	promoter-TSS
IER5	protein-coding	chr1	181112360	181112924	NM_016545	Intergenic
GFOD1	protein-coding	chr6	13487585	13488149	NM_001242629	promoter-TSS
FOXQ1	protein-coding	chr6	1325523	1326087	NM_033260	Intergenic
RAB26	protein-coding	chr16	2148078	2148642	NM_001308053	promoter-TSS
LOC101928008	ncRNA	chr11	10050431	10050995	NR_120539	intron
CCKAR	protein-coding	chr4	26530054	26530618	NM_000730	Intergenic
TMEM37	protein-coding	chr2	119431369	119431933	NM_183240	promoter-TSS
NDFIP2	protein-coding	chr13	79457893	79458457	NM_001161407	Intergenic
ADAMTS3	protein-coding	chr4	72352658	72353222	NM_014243	intron
MTA2	protein-coding	chr11	62599077	62599641	NM_001330292	intron
LRP5L	protein-coding	chr22	25400704	25401268	NM_001135772	Intergenic
LINGO2	protein-coding	chr9	29556141	29556705	NM_001354574	Intergenic
MIR6884	ncRNA	chr17	40023443	40024007	NR_106944	intron
SNORA107	snoRNA	chr13	84865745	84866309	NR_132852	Intergenic
CES1P1	pseudo	chr16	55752996	55753560	NR_003276	Intergenic
ACSS2	protein-coding	chr20	34907523	34908087	NM_018677	intron
CFAP74	protein-coding	chr1	1969015	1969579	NM_001304360	intron
LARS2-AS1	ncRNA	chr3	45479666	45480230	NR_048543	intron
MIR21	ncRNA	chr17	59853196	59853760	NR_029493	Intergenic
DCLK3	protein-coding	chr3	36677343	36677907	NM_033403	Intergenic
GAS2L1	protein-coding	chr22	29306215	29306779	NM_001278730	promoter-TSS
LATS2	protein-coding	chr13	21069482	21070046	NM_014572	Intergenic
MXRA7	protein-coding	chr17	76709155	76709719	NR_130926	intron
TMEM91	protein-coding	chr19	41380074	41380638	NM_001042595	intron
RBBP7	protein-coding	chrX	16870311	16870875	NM_002893	promoter-TSS
RAPGEF2	protein-coding	chr4	159295951	159296515	NM_001351727	intron
PDCD1LG2	protein-coding	chr9	5509483	5510047	NM_025239	promoter-TSS
SNORD162	snoRNA	chr4	4659974	4660538	NR_145783	intron
ABCC12	protein-coding	chr16	48126940	48127504	NM_033226	intron
FAM136A	protein-coding	chr2	70371678	70372242	NM_001329752	Intergenic
ENPEP	protein-coding	chr4	110480024	110480588	NM_001977	intron
KIAA1324	protein-coding	chr1	109197127	109197691	NM_001284353	intron
P3H2	protein-coding	chr3	190116532	190117096	NM_018192	intron
CHGB	protein-coding	chr20	5844223	5844787	NM_001819	intron
SEMA3B	protein-coding	chr3	50268723	50269287	NM_001290060	promoter-TSS
NAALADL2-AS3	ncRNA	chr3	175002605	175003169	NR_046390	intron
ZNF213-AS1	ncRNA	chr16	3134672	3135236	NR_110900	promoter-TSS
AR	protein-coding	chrX	67614253	67614817	NM_001011645	intron
SHROOM2	protein-coding	chrX	9847056	9847620	NM_001649	intron
FZD6	protein-coding	chr8	103255860	103256424	NM_001164615	intron
MYL4	protein-coding	chr17	47225268	47225832	NM_002476	Intergenic
NAALADL2	protein-coding	chr3	174951169	174951317	NM_207015	intron
TRABD2B	protein-coding	chr1	48069927	48070491	NM_001194986	Intergenic
SLC4A4	protein-coding	chr4	71111017	71111581	NM_001098484	Intergenic
CASC19	ncRNA	chr8	127206052	127206616	NR_120364	Intergenic
CFAP97	protein-coding	chr4	185196314	185196878	NM_001292033	intron
MIR151B	ncRNA	chr14	100096619	100097183	NR_039601	intron
LINC01012	ncRNA	chr6	27633067	27633631	NR_038293	Intergenic
FXYD5	protein-coding	chr19	35162899	35163463	NM_001320913	intron
ETV6	protein-coding	chr12	11785617	11786181	NM_001987	intron
MSH4	protein-coding	chr1	75854869	75855433	NM_002440	intron
SYNC	protein-coding	chr1	32703221	32703785	NM_030786	promoter-TSS
DIO2	protein-coding	chr14	80425526	80426090	NM_000793	intron
LRRC24	protein-coding	chr8	144522287	144522851	NM_001024678	exon
MIR6124	ncRNA	chr11	12167062	12167626	NR_106739	intron
DLX1	protein-coding	chr2	172084687	172085251	NM_001038493	promoter-TSS
ARTN	protein-coding	chr1	43929403	43929967	NM_057090	intron
CAMLG	protein-coding	chr5	134714019	134714583	NM_001745	intron
FGF10-AS1	ncRNA	chr5	44246924	44247488	NR_108034	Intergenic
OXNAD1	protein-coding	chr3	16264822	16265386	NR_148217	promoter-TSS
		chr4	7828205	7828769	NM_001371090	intron
WBP2	protein-coding	chr17	75853427	75853991	NM_001330499	intron
MIR5702	ncRNA	chr2	226652313	226652877	NR_049887	Intergenic
RBM38	protein-coding	chr20	57389171	57389735	NM_017495	intron
LINC02458	ncRNA	chr12	88925918	88926482	NR_038385	Intergenic
TACC2	protein-coding	chr10	122044219	122044783	NM_206861	intron
UGDH-AS1	ncRNA	chr4	39540071	39540635	NR_047679	intron
KLHL12	protein-coding	chr1	202926786	202927350	NM_001303109	intron
TMEM131L	protein-coding	chr4	153432863	153433427	NM_015196	Intergenic
RAI14	protein-coding	chr5	34717261	34717825	NM_001145523	intron
AP1S3	protein-coding	chr2	223725459	223726023	NR_110906	Intergenic
SMIM8	protein-coding	chr6	87291795	87292359	NM_001287445	intron
SLITRK1	protein-coding	chr13	83221630	83222194	NM_052910	Intergenic
SARNP	protein-coding	chr12	55817607	55818171	NR_026722	promoter-TSS
NUP160	protein-coding	chr11	47905568	47906132	NM_001318399	Intergenic
NUDT15	protein-coding	chr13	48037279	48037843	NR_136687	promoter-TSS
INTS10	protein-coding	chr8	19817019	19817583	NM_018142	promoter-TSS
RPP40	protein-coding	chr6	5003660	5004224	NM_001286132	promoter-TSS
LINC00482	ncRNA	chr17	81329399	81329963	NR_038080	Intergenic
BIRC3	protein-coding	chr11	102268564	102269128	NM_001165	Intergenic
LINC02067	ncRNA	chr3	161415718	161416282	NR_102265	Intergenic
MEX3B	protein-coding	chr15	81886419	81886983	NM_032246	Intergenic
SLC15A1	protein-coding	chr13	98776045	98776609	NM_005073	Intergenic
ALK	protein-coding	chr2	29748010	29748574	NM_004304	intron
DLC1	protein-coding	chr8	13357233	13357797	NM_001348083	intron
LINC02461	ncRNA	chr12	42969270	42969834	NR_146866	Intergenic
LOC101927809	ncRNA	chr18	36176157	36176721	NR_134605	non-coding
MIR4694	ncRNA	chr11	19890193	19890757	NR_039843	intron
PIK3C2A	protein-coding	chr11	17209099	17209663	NM_001321378	Intergenic
MIR4470	ncRNA	chr8	61760016	61760580	NR_039680	Intergenic
LINC01907	ncRNA	chr2	230690972	230691536	NR_040038	non-coding
LINC01883	ncRNA	chr2	38462150	38462714	NR_146454	intron
CCDC189	protein-coding	chr16	30761869	30762433	NM_001014979	promoter-TSS
OSBPL1A	protein-coding	chr18	24397804	24398368	NM_080597	promoter-TSS
SELENOK	protein-coding	chr3	53996429	53996993	NM_021237	Intergenic
ARHGAP26-AS1	ncRNA	chr5	142821987	142822551	NR_046680	intron
SNX24	protein-coding	chr5	122907161	122907725	NM_014035	intron
LINC02026	ncRNA	chr3	194003307	194003871	NR_033944	promoter-TSS
RN7SL2	scRNA	chr14	49868128	49868692	NR_027260	Intergenic
mild upregulated (2 < FC < 4)
RGMB	protein-coding	chr5	98605098	98605246	NM_001366510	Intergenic
MIR378C	ncRNA	chr10	130936891	130937039	NR_036180	Intergenic
WIF1	protein-coding	chr12	65113818	65113966	NM_007191	intron
SOSTDC1	protein-coding	chr7	16484879	16485027	NM_015464	Intergenic
NAV2-AS2	ncRNA	chr11	20057163	20057727	NR_046672	intron
MIR6073	ncRNA	chr11	15816571	15816719	NR_106721	Intergenic
